# Supplementary material for: PHSkb: A knowledgebase to support notifiable disease surveillance
Source: BMC Med Inform Decis Mak. 2005 Aug 16;5:27. doi: 10.1186/1472-6947-5-27 (PMC1201144; doi:10.1186/1472-6947-5-27)
Supplement: Additional File 2 — Reportable diseases and number of jurisdictions where reportable [file 1472-6947-5-27-S2.xls]

## Sheet: reportable diseases
Additional file 2. Reportable diseases
Disease	Number of jurisdictions reportable
brucellosis	52
diphtheria	52
measles	52
pertussis	52
tetanus	52
tuberculosis	52
botulism	51
gonorrhea	51
Lyme disease	51
malaria	51
plague	51
rubella	51
salmonellosis	51
shigellosis	51
syphilis	51
anthrax	50
campylobacteriosis	50
mumps	50
tularemia	50
AIDS	49
cholera	49
cryptosporidiosis	49
legionellosis	49
listeriosis	49
Meningococcal disease	49
psittacosis	49
HIV infection	48
invasive Hemophilus influenzae disease	48
rabies	48
trichinellosis	47
typhoid fever	46
poliomyelitis	45
Rocky Mountain spotted fever	45
giardiasis	44
human rabies	44
yellow fever	44
chancroid	43
enterohemorrhagic Escherichia coli O157:H7 infection	43
congenital rubella syndrome	42
Hansen's disease	42
Q fever	40
Streptococcal, group A, invasive disease	40
hepatitis A	39
hepatitis C	39
ehrlichiosis	37
smallpox	37
hepatitis B	36
Streptococcus pneumoniae, invasive disease	35
toxic shock syndrome	35
cyclosporiasis	34
enterohemorrhagic Escherichia coli infection	34
hemolytic uremic syndrome	33
animal rabies	31
hantavirus pulmonary syndrome	31
leptospirosis	31
varicella	30
amebiasis	29
vibriosis	29
yersiniosis	29
vancomycin resistant Staphylococcus aureus infection	25
dengue	24
encephalitis	24
perinatal hepatitis B virus infection	24
Streptococcal, group B, invasive disease	24
viral hemorrhagic fever	24
aseptic meningitis	23
Chlamydia trachomatis genital infection	23
lymphogranuloma venereum	23
vancomycin intermediate Staphylococcus aureus infection	23
Creutzfeld-Jakob disease	22
lead poisoning	21
viral hepatitis	21
arboviral encephalitis	20
Chlamydia trachomatis infection	20
influenza	20
typhus	20
acute hepatitis A	18
bacterial meningitis	18
granuloma inguinale	18
hantavirus infection	18
West Nile encephalitis/meningitis	18
hepatitis D	17
Reye's syndrome	17
rheumatic fever	17
acute hepatitis B	16
bite - wound	16
congenital syphilis	16
Kawasaki syndrome	16
pesticide poisoning	15
viral encephalitis	15
acute hepatitis C	14
babesiosis	14
eastern equine encephalitis/meningitis	14
elevated blood lead levels	14
malignant neoplastic disease	14
St. Louis encephalitis/meningitis	14
Streptococcal toxic shock syndrome	14
diarrhea-associated hemolytic uremic syndrome	13
infant botulism	13
Streptococcus pneumoniae, invasive, drug-resistant disease	13
vancomycin resistant Enterococcus infection	13
West Nile fever	13
coccidioidomycosis	12
histoplasmosis	12
severe acute respiratory syndrome	12
toxoplasmosis	12
chronic hepatitis B virus infection	11
glanders	11
hepatitis E	11
meningitis	11
pelvic inflammatory disease	11
relapsing fever	11
Staphylococcal enterotoxin B poisoning	11
western equine encephalitis/meningitis	11
adverse reaction to vaccine	10
arboviral infectious disorder	10
foodborne botulism	10
hepatitis non-ABCD	10
California serogroup encephalitis/meningitis	9
congenital herpes simplex	9
poisoning by ricin	9
vaccinia	9
blastomycosis	8
foodborne illness	8
illness due to biological chemical or radiological terrorism agents	8
methicillin resistant Staphylococcus aureus infection	8
paralytic shellfish poisoning	8
primary syphilis	8
secondary syphilis	8
silicosis	8
Staphylococcal toxic shock syndrome	8
wound botulism	8
asbestosis	7
Colorado tick fever	7
food poisoning due to Clostridium perfringens	7
mercury poisoning	7
paralytic poliomyelitis	7
Venezuelan equine encephalitis/meningitis	7
adverse reaction to smallpox vaccine	6
chlamydial infection	6
ciguatera fish poisoning	6
food poisoning	6
genital herpes simplex	6
gonococcal conjunctivitis neonatorum	6
melioidosis	6
mycobacteriosis	6
neonatal conjunctivitis	6
spinal cord injury	6
chemical poisoning	5
congenital malformation	5
early latent syphilis	5
Hemophilus influenzae meningitis	5
human granulocytic ehrlichiosis	5
human monocytic ehrlichiosis	5
La Crosse encephalitis/meningitis	5
meningococcal meningitis	5
meningococcemia	5
methemoglobinemia	5
occupational asthma	5
scombroid fish poisoning	5
Streptococcus pneumoniae, invasive, drug sensitive	5
traumatic brain injury	5
waterborne illness	5
carbon monoxide poisoning	4
chronic hepatitis C	4
coal workers pneumoconiosis	4
cryptococcosis	4
echinococcosis	4
enteroinvasive Escherichia coli gastrointestinal tract infection	4
enteropathogenic Escherichia coli gastrointestinal tract infection	4
Guillain-Barre syndrome	4
monkeypox	4
murine typhus	4
nongonococcal urethritis	4
pneumococcal meningitis	4
poisoning	4
seafood causing toxic effect	4
spongiform encephalopathy	4
Streptococcal, invasive disease	4
toxic effect of heavy metal	4
viral meningitis	4
acute hepatitis E	3
amnesic shellfish poisoning	3
arboviral disorder of CNS	3
arboviral meningitis	3
auto inoculation with vaccinia virus	3
bacterial meningitis, other	3
botulism other	3
burn	3
congenital hypothyroidism	3
contact vaccinia	3
cysticercosis	3
drowning and non-fatal immersion	3
eczema vaccinatum	3
enterohemorrhagic Escherichia coli serogroup O157 infection	3
female chlamydial pelvic inflammatory disease	3
female gonococcal pelvic inflammatory disease	3
fetal alcohol syndrome	3
firearm injury	3
generalized vaccinia	3
hepatitis	3
hypersensitivity pneumonitis	3
late latent syphilis	3
louse-borne typhus	3
nipah virus infection	3
phenylketonuria	3
Powassan encephalitis/meningitis	3
progressive vaccinia	3
thrombotic thrombocytopenic purpura	3
toxic effect from eating mushrooms	3
trachoma	3
Vibrio parahaemolyticus infection	3
Vibrio vulnificus infection	3
acute hepatitis delta co or super infection	2
animal plague	2
arsenic poisoning	2
autistic disorder	2
birth defect	2
byssinosis	2
cadmium poisoning	2
cat scratch disease	2
chlamydial cervicitis	2
chlamydial pneumonia	2
chlamydial urethritis	2
community acquired methicillin resistant staphylococcus aureus infection	2
congenital toxoplasmosis	2
congenital vaccinia	2
cytomegalovirus infection	2
disease due to retroviridae	2
enterohemorrhagic Escherichia coli serogroup non-O157 infection	2
enterotoxigenic Escherichia coli gastrointestinal tract infection	2
erythema multiforme	2
farmers' lung	2
galactosemia	2
genital warts	2
gonococcal cervicitis	2
gonococcal urethritis	2
gonorrhea of pharynx	2
hemophilia	2
Hemophilus influenzae epiglottitis	2
human T-lymphotropic virus infection	2
human T-ymphotropic virus type I infection	2
infection by Yersinia enterocolitica	2
injection site infection	2
Lassa fever	2
legionnaire's disease	2
maple syrup urine disease	2
Marburg hemorrhagic fever	2
mesothelioma	2
neonatal chlamydial conjunctivitis	2
neonatal diarrhea	2
neoplasm of central nervous system	2
neural tube defect	2
neurosyphilis	2
neurotoxic shellfish poisoning	2
new variant Creutzfeldt-Jakob disease	2
occupational disorder	2
perinatal Staphylococcus infection	2
Pneumocystis carinii pneumonia	2
pulmonary mycotoxicosis	2
respiratory syncytial virus infection	2
rickettsialpox	2
sickle cell trait	2
Staphylococcus aureus infection	2
Streptococcal disease	2
taeniasis	2
vancomycin resistant Staphylococcus epidermidis infection	2
abdominal wall anomalies	1
acute conjunctivitis	1
acute post-Streptococcal glomerulonephritis	1
adult respiratory distress syndrome	1
adverse reaction to pertussis vaccine	1
Alzheimer's disease	1
anisakiasis	1
asphyxiation and strangulation	1
avian encephalomyelitis	1
bacillary dysentery	1
bartonellosis	1
biotinidase deficiency	1
bovine spongiform encephalopathy	1
cerebral palsy	1
cervicitis	1
chlamydial epididymitis	1
chronic berylliosis	1
cleft lip	1
cleft palate	1
cleft tongue	1
cleft uvula	1
complication following abortion	1
congenital adrenal hyperplasia	1
congenital chromosomal disease	1
congenital cytomegalovirus infection	1
cutaneous schistosomiasis	1
dengue hemorrhagic fever	1
developmental delay	1
disease caused by Rickettsia	1
disease due to orthopoxviridae	1
Down syndrome	1
drug overdose	1
drug resistant gonorrhea	1
Ebola hemorrhagic fever	1
electrocution and non-fatal electrical shock	1
enterococcus infection	1
equine encephalitis	1
failure to thrive	1
fugu poisoning	1
fungal meningitis	1
genitourinary Chlamydia infection	1
gonococcal endocarditis	1
gonococcal meningitis	1
gonococcemia	1
gonorrhea of rectum	1
head injury	1
hearing loss	1
Hemophilus influenzae infection	1
hepatitis C virus infection past or present	1
herpes simplex	1
human ehrlichiosis other or unspecified	1
human papilloma virus infection	1
human T-lymphotropic virus type II infection	1
hypospadias	1
immunosuppression related infectious disease	1
inclusion conjunctivitis of the adult	1
infection by diphyllobothrium latum	1
infection due to Mycobacterium bovis	1
isosporiasis	1
Japanese encephalitis	1
Kyasanur Forest disease	1
late syphilis with clinical manifestations other than neurosyphilis	1
latent syphilis	1
listeria meningitis	1
longitudinal deficiency of limb	1
louse-borne relapsing fever	1
lymphatic filariasis	1
lymphocytic choriomeningitis	1
mammal bite	1
microsporidiosis	1
mucopurulent cervicitis	1
multi-drug resistant tuberculosis	1
noise-induced hearing loss	1
nonparalytic poliomyelitis	1
nosocomial infectious disease	1
nutritional anemia	1
occupational bronchitis	1
occupational dermatitis	1
occupational injury	1
occupational lung disease	1
pediatric HIV infection	1
pneumoconiosis	1
pneumonia	1
prion disease	1
pulmonary Staphylococcal enterotoxin b poisoning	1
rotavirus infection	1
salpingitis	1
scabies	1
scarlet fever	1
scrub typhus	1
septicemia of newborn	1
silo-fillers' disease	1
spotted fever group rickettsial disease	1
Stevens-Johnson syndrome	1
Streptococcal, beta-hemolytic, invasive disease	1
sudden infant death syndrome	1
tick-borne hemorrhagic fever	1
tinea capitis	1
toxic effect of metal	1
toxic effect of mycotoxin	1
toxic hepatitis	1
traumatic amputation	1
urethritis	1
vaccine associated paralytic poliomyelitis	1
viral myocarditis	1
visceral larva migrans syndrome	1
