# Supplementary material for: PHSkb: A knowledgebase to support notifiable disease surveillance
Source: BMC Med Inform Decis Mak. 2005 Aug 16;5:27. doi: 10.1186/1472-6947-5-27 (PMC1201144; doi:10.1186/1472-6947-5-27)
Supplement: Additional File 3 — Reportable infectious agents and number of jurisdictions where reportable [file 1472-6947-5-27-S3.xls]

## Sheet: reportable infectious agents
Additional file 3. Reportable infectious agents
Infectious agent	Number of jurisdictions reportable
Neisseria meningitidis	26
Salmonella	26
Mycobacterium tuberculosis	24
Shigella	24
Bordetella pertussis	23
Corynebacterium diphtheriae	22
Escherichia coli, serotype O157:H7	21
Yersinia pestis	21
Bacillus anthracis	20
Campylobacter	20
Neisseria gonorrheae	20
Brucella	19
Clostridium botulinum	19
Escherichia coli enterohemorrhagic strain	19
Listeria monocytogenes	19
Treponema pallidum	19
Francisella tularensis	18
Plasmodium	18
Chlamydia trachomatis	17
Hemophilus influenzae	17
human immunodeficiency virus	17
human poliovirus	17
measles virus	17
Streptococcus pneumoniae	17
rubella virus	16
hantavirus	15
hepatitis B virus	15
influenza virus	15
rabies virus	15
Streptococcus Lancefield group A	15
human enterovirus 72	14
Legionella	14
Vibrio cholerae	14
yellow fever virus	14
Borrelia burgdorferi	13
Cryptosporidium parvum	13
hepatitis C virus	13
mumps virus	13
Salmonella typhi	13
Chlamydia psittaci	12
Clostridium tetani	12
Giardia lamblia	12
Vibrio	12
dengue virus	11
Hemophilus ducreyi	11
vancomycin resistant Enterococcus	11
Coxiella burnetii	10
Cyclospora cayetanesis	10
Entameba histolytica	10
Mycobacterium leprae	10
Rickettsia rickettsii	10
Streptococcus Lancefield group B	10
variola virus	10
Ehrlichia	9
Trichinella spiralis	9
vancomycin resistant Staphylococcus aureus	9
West Nile virus	9
Yersinia	9
arbovirus	7
Cryptosporidium	7
eastern equine encephalitis virus	7
Hemophilus influenzae type B	7
Listeria	7
Saint Louis encephalitis virus	7
hepatitis D virus	6
Leptospira	6
marburg virus	6
Mycobacterium bovis	6
penicillin resistant Streptococcus pneumoniae	6
western equine encephalomyelitis virus	6
Yersinia enterocolitica	6
California encephalitis virus	5
Cyclospora	5
ebola virus	5
Eschericia coli serotype O157	5
hepatitis E virus	5
lassa virus	5
Streptococcus pyogenes	5
Babesia	4
Calymmatobacterium granulomatis	4
Coccidioides immitis	4
Enterococcus	4
Legionella pneumophila	4
Leptospira interrogans	4
methicillin resistant Staphylococcus aureus	4
Staphylococcus aureus	4
Trichinella	4
Chlamydia	3
Ehrlichia chaffeensis	3
Escherichia coli enteropathogenic strain	3
Histoplasma capsulatum	3
human herpes simplex virus	3
Mycobacterium tuberculosis complex	3
Rickettsia prowazekii	3
Rickettsia typhi	3
T-lymphotropic virus	3
Yersinia pseudotuberculosis	3
alphavirus	2
Borrelia	2
Brucella abortus	2
Burkholderia mallei	2
Campylobacter jejuni	2
Crimean-Congo hemorrhagic fever virus	2
Cryptococcus neoformans	2
Ehrlichia phagocytophila	2
enterovirus	2
Escherichia coli enteroinvasive strain	2
Escherichia coli enterotoxigenic strain	2
Giardia	2
Japanese encephalitis virus	2
La Crosse virus	2
monkeypox virus	2
Mycobacterium	2
Mycobacterium africanum	2
Plasmodium falciparum	2
Plasmodium malariae	2
Plasmodium ovale	2
Plasmodium vivax	2
Pneumocystis carinii	2
Rickettsia	2
SARS associated coronavirus	2
Streptococcus	2
Streptococcus agalactiae	2
T-lymphotropic virus, type I	2
T-lymphotropic virus, type II	2
Toxoplasma gondii	2
Trichinella species	2
vaccinia virus	2
varicella-zoster virus	2
Vibrio cholerae, O1	2
Vibrio parahemolyticus	2
Vibrio vulnificus	2
arenavirus	1
Babesia microti	1
Blastomyces dermatitidis	1
Borrelia recurrentis	1
Burkholderia	1
Burkholderia pseudomallei	1
calicivirus group	1
Clostridium perfringens	1
Colorado tick fever virus	1
dengue virus, type1	1
dengue virus, type2	1
dengue virus, type3	1
dengue virus, type4	1
eastern equine encephalomyelitis virus	1
Echinococcus	1
Ehrlichia equi	1
Francisella	1
Hemophilus influenzae not B	1
human coxsackievirus	1
human echovirus	1
human enterovirus	1
human papillomavirus	1
human poliovirus 1	1
human poliovirus 2	1
human poliovirus 3	1
Isospora	1
Jamestown Canyon virus	1
Kyasanur Forest disease virus	1
lyssavirus	1
microsporidia	1
orthopoxvirus	1
Plasmodium species	1
Powassan virus	1
prion	1
Rickettsia akari	1
Taenia solium	1
Toxoplasma	1
vancomycin resistant coagulase negative Staphylococcus	1
vancomycin resistant Staphylococcus epidermidis	1
varicellavirus	1
Venezuelan equine encephalomyelitis virus	1
Wuchereria bancrofti	1
