# Supplementary material for: PHSkb: A knowledgebase to support notifiable disease surveillance
Source: BMC Med Inform Decis Mak. 2005 Aug 16;5:27. doi: 10.1186/1472-6947-5-27 (PMC1201144; doi:10.1186/1472-6947-5-27)
Supplement: Additional File 4 — Reportable substances and number of jurisdictions where reportable [file 1472-6947-5-27-S4.xls]

## Sheet: reportable substances
Additional file 4. Reportable substances
Substance	Number of jurisdictions reportable
hepatitis B surface antigen	18
IgM antibody to hepatitis A virus	14
shiga toxin	14
lead	13
antibody to hepatitis B core antigen, IgM type	11
Staphylococcal enterotoxin B	5
human immunodeficiency virus antibody	4
measles virus antibody	4
Clostridium botulinum toxin	3
human immunodeficiency virus DNA	3
ricin	3
rubella virus antibody	3
antibody to hepatitis C virus	2
Chlamydia psittaci antibody	2
hepatitis C virus RNA	2
mercury	2
mumps virus antibody	2
yellow fever virus antibody	2
antibody to hepatitis D virus	1
bacterial exotoxin	1
Borrelia burgdorferi antibody	1
Brucella species antibody	1
California encephalitis virus antibody	1
Chlamydia trachomatis antibody	1
Coccidioides immitis antibody	1
dengue virus antibody	1
eastern equine encephalomyelitis virus antibody	1
hepatitis B e antigen	1
HIV p24 antigen	1
human immunodeficiency virus 1 RNA	1
human polio virus antibody	1
La Crosse virus antibody	1
Legionella species antibody	1
measles virus antigen	1
mycotoxin	1
pesticide	1
Plasmodium species antibody	1
Rickettsia rickettsii antibody	1
St. Louis encephalitis virus antibody	1
Staphylococcus toxin	1
Streptococcus toxin	1
Treponema pallidum antibody	1
Trichinella species antibody	1
varicella virus DNA	1
Vibrio cholerae antibody	1
West nile virus antibody	1
western equine encephalomyelitis virus antibody	1
Yersinia pestis antibody	1
