# Supplementary material for: PHSkb: A knowledgebase to support notifiable disease surveillance
Source: BMC Med Inform Decis Mak. 2005 Aug 16;5:27. doi: 10.1186/1472-6947-5-27 (PMC1201144; doi:10.1186/1472-6947-5-27)
Supplement: Additional File 5 — Reportable findings and number of jurisdictions where reportable [file 1472-6947-5-27-S5.xls]

## Sheet: reportable findings
Additional file 5. Reportable findings
Finding	Number of jurisdictions reportable
unusual disease requiring public health assistance	26
outbreak	25
foodborne disease outbreak	21
perinatal exposure to hepatitis b virus	20
unusual outbreak requiring public health assistance	15
cluster of illness	12
waterborne disease outbreak	12
CD4+ t-lymphocyte count less than 200/mm3 or less than 14 cercent	11
blood lead => 10ug/dl	7
unexplained death	7
exposure to rabies virus	5
outbreak occurring in an institution	5
CD4+ T-Lymphocyte count	4
nosocomial outbreak	4
outbreak of apparent infectious disease	4
perinatal exposure to human immunodeficiency virus	4
typhoid carrier	4
acid-fast bacilli in sputum	3
diarrheal disease outbreak	3
Mantoux: positive	3
unusual manifestations of disease	3
blood lead > 10ug/dl in children <16 years old	2
blood lead > 25ug/dl in persons => 16 years old	2
CD4+ t-lymphocyte count less than 500/mm3	2
CD4+ t-lymphocyte count less than 500/mm3 or less than 29 cercent	2
detectable HIV viral load	2
gastroenteritis outbreak	2
influenza outbreak	2
respiratory disease outbreak	2
abuse of institutionalized person	1
blood carboxyhemoglobin greater than 12 percent	1
blood lead => 20ug/dl	1
blood lead => 45ug/dl in persons <= 72 months old	1
blood lead > 10ug/dl in children <= 6 years old	1
blood lead > 10ug/dl in persons <= 14 years old	1
blood lead > 25ug/dl in persons => 15 years old	1
blood lead > 25ug/dl in persons > 18 years old	1
blood mercury greater than 0.5ug/dl	1
CD4+ t-lymphocyte count less than 200/mm3	1
child neglect	1
chromosomal abnormality	1
cluster of drug resistant organisms	1
common source outbreak	1
CSF: microorganisms seen	1
diarrhea of the newborn outbreak	1
elderly person abuse	1
fall from window	1
hepatitis A in a food handler	1
hyperthermia	1
hypothermia	1
illness in a food handler	1
influenza-like illness outbreak	1
influenza-like illness outbreak in a long-term care facility	1
maternal death	1
outbreak of staphylococcal disease	1
rash illness outbreak	1
scabies outbreak occurring in an institution	1
urine mercury greater than 20ug/l	1
