# Supplementary material for: PHSkb: A knowledgebase to support notifiable disease surveillance
Source: BMC Med Inform Decis Mak. 2005 Aug 16;5:27. doi: 10.1186/1472-6947-5-27 (PMC1201144; doi:10.1186/1472-6947-5-27)
Supplement: Additional File 6 — Reportable procedures and number of jurisdictions where reportable [file 1472-6947-5-27-S6.xls]

## Sheet: reportable procedures
Additional file 6. Reportable procedures
Procedure	Number of jurisdictions reportable
post-exposure rabies prophylaxis	9
immunization	2
dispensing of anti-tuberculosis medication	1
